# Supplementary material for: A NADPH-Dependent Aldo/Keto Reductase Is Responsible for Detoxifying 3-Keto-Deoxynivalenol to 3-epi-Deoxynivalenol in Pelagibacterium halotolerans ANSP101
Source: Foods. 2024 Mar 29;13(7):1064. doi: 10.3390/foods13071064 (PMC11011506; doi:10.3390/foods13071064)
Supplement: Supplementary file 1 [file foods-13-01064-s001.zip]

Archive with 1 entries (1 files):
- foods-2906138-supplementary.pdf
